# Supplementary material for: Post-COVID-19 Sydrome and Decrease in Health-Related Quality of Life in Kidney Transplant Recipients after SARS-COV-2 Infection—A Cohort Longitudinal Study from the North of Poland
Source: J Clin Med. 2021 Nov 8;10(21):5205. doi: 10.3390/jcm10215205 (PMC8584685; doi:10.3390/jcm10215205)
Supplement: Supplementary file 1 [file jcm-10-05205-s001.zip]

Archive with 1 entries (1 files):
- jcm-1450688-supplementary.pdf
